# Supplementary material for: From High Protection to Lethal Effect: Diverse Outcomes of Immunization Against Invasive Candidiasis with Different Candida albicans Extracellular Vesicles
Source: Int J Mol Sci. 2024 Dec 30;26(1):244. doi: 10.3390/ijms26010244 (PMC11720215; doi:10.3390/ijms26010244)
Supplement: Supplementary file 1 [file ijms-26-00244-s001.zip]

Archive with 1 entries (1 files):
- ijms-3345782-supplementary.xlsx
